# Supplementary material for: Decreased Prosaposin and Progranulin in the Cingulate Cortex Are Associated with Schizophrenia Pathophysiology
Source: Int J Mol Sci. 2022 Oct 10;23(19):12056. doi: 10.3390/ijms231912056 (PMC9570388; doi:10.3390/ijms231912056)
Supplement: Supplementary file 1 [file ijms-23-12056-s001.zip]

Archive with 1 entries (1 files):
- ijms-1914987-supplementary.pdf
